# Supplementary material for: Differential Regulation of MMPs, Apoptosis and Cell Proliferation by the Cannabinoid Receptors CB1 and CB2 in Vascular Smooth Muscle Cells and Cardiac Myocytes
Source: Biomedicines. 2022 Dec 16;10(12):3271. doi: 10.3390/biomedicines10123271 (PMC9775096; doi:10.3390/biomedicines10123271)
Supplement: Supplementary file 1 [file biomedicines-10-03271-s001.zip]

Archive with 1 entries (1 files):
- biomedicines-2079619-supplementary.pdf
